# Supplementary material for: Study on the effectiveness of modified colonoscopy nursing pads in colonoscopy
Source: BMC Gastroenterol. 2022 Dec 20;22:531. doi: 10.1186/s12876-022-02493-6 (PMC9768946; doi:10.1186/s12876-022-02493-6)
Supplement: Supplementary file 1 — Additional file 1. Satisfaction Questionnaire Form. [file 12876_2022_2493_MOESM1_ESM.xlsx]

## Sheet: Sheet1
Satisfaction Questionnaire Form
Item	Evaluation outcome (0–10 points)
1. The examination room I visited was quiet, tidy and comfortable.
2. Medical staff are easy to communicate.
3. The nurse's guidance to me is simple and easy to understand.
4. I can easily arrange the position of enteroscopy.
5. I feel helpless and anxious about the positioning of enteroscopy.
6. I am satisfied with the time spent in the placement of enteroscopy.
7. During the inspection, I felt respected.
8. The medical staff pay attention to protecting my privacy during my examination.
9. I feel clean and comfortable in the hip area after the examination.
10. My clothes were not contaminated after the end.
Total score
Score 0-10 points, 10 points means very satisfied, and 0 points means very dissatisfied.
